# Supplementary material for: PUFA-Derived N-Acylethanolamide Probes Identify Peroxiredoxins and Small GTPases as Molecular Targets in LPS-Stimulated RAW264.7 Macrophages
Source: ACS Chem Biol. 2022 Jul 22;17(8):2054–64. doi: 10.1021/acschembio.1c00355 (PMC9396616; doi:10.1021/acschembio.1c00355)
Supplement: Supplementary file 1 — cb1c00355_si_001.xlsx [file cb1c00355_si_001.xlsx]

## Sheet: AEA probe 5 
Protein IDs	Protein names	Gene names	-Log Student's T-test p-value iBAQ AEA_UV_iBAQ Veh_UV	Student's T-test Difference iBAQ AEA_UV_iBAQ Veh_UV
P35700	Peroxiredoxin-1	Prdx1	3.05811	11.933
Q9JJI8	60S ribosomal protein L38	Rpl38	3.51861	9.64017
Q62159;P62746	Rho-related GTP-binding protein RhoC	Rhoc	2.99043	9.63739
Q9Z1N5	Spliceosome RNA helicase Ddx39b	Ddx39b	3.41015	9.30878
Q8BFZ3	Beta-actin-like protein 2	Actbl2	1.61169	9.02139
P47915	60S ribosomal protein L29	Rpl29	2.2802	8.93974
P62245	40S ribosomal protein S15a	Rps15a	4.47373	8.90015
Q8BP67	60S ribosomal protein L24	Rpl24	2.56871	8.63004
O09167	60S ribosomal protein L21	Rpl21	2.61849	8.41612
Q8QZT1	Acetyl-CoA acetyltransferase, mitochondrial	Acat1	3.31434	8.26648
O08807	Peroxiredoxin-4	Prdx4	4.33615	7.92574
P63254	Cysteine-rich protein 1	Crip1	1.44576	7.90167
P61161	Actin-related protein 2	Actr2	4.1034	7.82087
Q60605;Q8CI43	Myosin light polypeptide 6	Myl6	4.31624	7.63419
Q60972	Histone-binding protein RBBP4	Rbbp4	2.70638	7.54083
P54071	Isocitrate dehydrogenase [NADP], mitochondrial	Idh2	2.8096	7.21575
P63001;P60764;Q8R527;Q9ER71	Ras-related C3 botulinum toxin substrate 1;Ras-related C3 botulinum toxin substrate 3	Rac1;Rac3	3.09893	7.17054
Q9D906	Ubiquitin-like modifier-activating enzyme ATG7	Atg7	2.50759	7.13596
P62821;Q9D1G1	Ras-related protein Rab-1A;Ras-related protein Rab-1B	Rab1A;Rab1b	4.20105	7.0382
P47738	Aldehyde dehydrogenase, mitochondrial	Aldh2	2.63924	7.03284
P68033;P68134;P62737;P63268	Actin, alpha cardiac muscle 1;Actin, alpha skeletal muscle;Actin, aortic smooth muscle;Actin, gamma-enteric smooth muscle	Actc1;Acta1;Acta2;Actg2	1.53873	7.0276
Q99JI6;P62835	Ras-related protein Rap-1b;Ras-related protein Rap-1A	Rap1b;Rap1a	4.10991	7.00604
P62317	Small nuclear ribonucleoprotein Sm D2	Snrpd2	2.78936	6.90895
P07901	Heat shock protein HSP 90-alpha	Hsp90aa1	2.65043	6.85395
P45376	Aldose reductase	Akr1b1	3.2407	6.70687
Q9WVA4;Q9R1Q8	Transgelin-2	Tagln2	1.84835	6.70192
Q9CWF2;Q7TMM9	Tubulin beta-2B chain;Tubulin beta-2A chain	Tubb2b;Tubb2a	2.91753	6.60102
P14685	26S proteasome non-ATPase regulatory subunit 3	Psmd3	2.72902	6.56157
P49718	DNA replication licensing factor MCM5	Mcm5	2.11929	6.55465
P31938	Dual specificity mitogen-activated protein kinase kinase 1	Map2k1	2.76317	6.32868
Q922F4;A2AQ07;CON__ENSEMBL:ENSBTAP00000025008	Tubulin beta-6 chain	Tubb6	2.8148	6.30585
P70404	Isocitrate dehydrogenase [NAD] subunit gamma 1, mitochondrial	Idh3g	2.74865	6.29701
P61514	60S ribosomal protein L37a	Rpl37a	2.32804	6.23538
P54987	Cis-aconitate decarboxylase	Irg1	1.81968	6.09873
P08752;P18872;Q9DC51;P20612;Q3V3I2	Guanine nucleotide-binding protein G(i) subunit alpha-2;Guanine nucleotide-binding protein G(o) subunit alpha;Guanine nucleotide-binding protein G(k) subunit alpha;Guanine nucleotide-binding protein G(t) subunit alpha-1;Guanine nucleotide-binding protein G(t) subunit alpha-3	Gnai2;Gnao1;Gnai3;Gnat1;Gnat3	2.81963	6.07311
Q922B2	Aspartate--tRNA ligase, cytoplasmic	Dars	2.6203	6.01829
Q9D883;Q8BGJ9	Splicing factor U2AF 35 kDa subunit	U2af1	2.35982	5.96138
Q3U9G9	Lamin-B receptor	Lbr	2.3988	5.92669
P49717	DNA replication licensing factor MCM4	Mcm4	2.25707	5.892
P48678	Prelamin-A/C;Lamin-A/C	Lmna	2.27994	5.72891
Q9D964	Glycine amidinotransferase, mitochondrial	Gatm	2.91786	5.70938
Q99020	Heterogeneous nuclear ribonucleoprotein A/B	Hnrnpab	1.58461	5.42402
P54775	26S protease regulatory subunit 6B	Psmc4	1.39915	5.40372
Q61598	Rab GDP dissociation inhibitor beta	Gdi2	2.73507	5.31099
P62814	V-type proton ATPase subunit B, brain isoform	Atp6v1b2	1.45617	5.09782
Q9WVJ2	26S proteasome non-ATPase regulatory subunit 13	Psmd13	3.01148	5.08042
Q9Z2X1	Heterogeneous nuclear ribonucleoprotein F;Heterogeneous nuclear ribonucleoprotein F, N-terminally processed	Hnrnpf	3.8246	5.04857
Q9JHU4	Cytoplasmic dynein 1 heavy chain 1	Dync1h1	3.66011	4.98596
Q05769	Prostaglandin G/H synthase 2	Ptgs2	1.76068	4.97298
P50580	Proliferation-associated protein 2G4	Pa2g4	2.00023	4.94504
Q9QVP9	Protein-tyrosine kinase 2-beta	Ptk2b	2.00225	4.87121
Q76MZ3;Q7TNP2	Serine/threonine-protein phosphatase 2A 65 kDa regulatory subunit A alpha isoform	Ppp2r1a	2.05425	4.81015
Q9DCW4	Electron transfer flavoprotein subunit beta	Etfb	1.46367	4.68111
Q9CWK8	Sorting nexin-2	Snx2	1.50112	4.61788
Q9CQ60	6-phosphogluconolactonase	Pgls	1.44751	4.617
Q3THS6	S-adenosylmethionine synthase isoform type-2	Mat2a	1.44987	4.59746
Q8BH04	Phosphoenolpyruvate carboxykinase [GTP], mitochondrial	Pck2	2.25841	4.51588
P50247	Adenosylhomocysteinase	Ahcy	1.73389	4.49798
Q6ZWX6	Eukaryotic translation initiation factor 2 subunit 1	Eif2s1	1.43045	4.44482
P58044	Isopentenyl-diphosphate Delta-isomerase 1	Idi1	1.67535	4.44123
Q62448	Eukaryotic translation initiation factor 4 gamma 2	Eif4g2	1.84744	4.43293
Q9WTK5	Nuclear factor NF-kappa-B p100 subunit;Nuclear factor NF-kappa-B p52 subunit	Nfkb2	2.46148	4.39599
Q99K85	Phosphoserine aminotransferase	Psat1	1.68138	4.39439
Q68FL6	Methionine--tRNA ligase, cytoplasmic	Mars	2.25621	4.28204
P26638	Serine--tRNA ligase, cytoplasmic	Sars	2.02365	4.22922
Q7TQI3	Ubiquitin thioesterase OTUB1	Otub1	2.35297	4.08011
Q9WUA2	Phenylalanine--tRNA ligase beta subunit	Farsb	2.21217	4.04993
P70372	ELAV-like protein 1	Elavl1	2.26061	4.04783
P49312	Heterogeneous nuclear ribonucleoprotein A1;Heterogeneous nuclear ribonucleoprotein A1, N-terminally processed	Hnrnpa1	1.48868	4.0258
Q61881	DNA replication licensing factor MCM7	Mcm7	1.45369	3.93038
O08788	Dynactin subunit 1	Dctn1	2.07042	3.9085
Q7TMB8;Q5SQX6	Cytoplasmic FMR1-interacting protein 1;Cytoplasmic FMR1-interacting protein 2	Cyfip1;Cyfip2	2.8123	3.90382
Q6ZWY3;Q6ZWU9	40S ribosomal protein S27-like;40S ribosomal protein S27	Rps27l;Rps27	3.66214	3.85481
Q3UJB9	Enhancer of mRNA-decapping protein 4	Edc4	4.17019	3.81761
Q9EQP2;Q9QXY6	EH domain-containing protein 4	Ehd4	2.20843	3.81049
Q9D0K2	Succinyl-CoA:3-ketoacid coenzyme A transferase 1, mitochondrial	Oxct1	1.72418	3.78548
P26369	Splicing factor U2AF 65 kDa subunit	U2af2	1.47719	3.68949
B2RQC6	CAD protein;Glutamine-dependent carbamoyl-phosphate synthase;Aspartate carbamoyltransferase;Dihydroorotase	Cad	2.45879	3.65133
P39054;Q8BZ98;P39053	Dynamin-2	Dnm2	2.33613	3.60741
P62281	40S ribosomal protein S11	Rps11	2.95537	3.55457
P29351	Tyrosine-protein phosphatase non-receptor type 6	Ptpn6	2.41215	3.54662
Q93092	Transaldolase	Taldo1	1.46493	3.51805
Q9JKP5;Q8C181	Muscleblind-like protein 1;Muscleblind-like protein 2	Mbnl1;Mbnl2	1.59141	3.51325
Q61656	Probable ATP-dependent RNA helicase DDX5	Ddx5	2.40821	3.49824
P30416	Peptidyl-prolyl cis-trans isomerase FKBP4;Peptidyl-prolyl cis-trans isomerase FKBP4, N-terminally processed	Fkbp4	1.54468	3.47723
E9Q555	E3 ubiquitin-protein ligase RNF213	Rnf213	1.87095	3.43729
P80316	T-complex protein 1 subunit epsilon	Cct5	2.70958	3.41595
Q6ZQ38	Cullin-associated NEDD8-dissociated protein 1	Cand1	2.42138	3.40935
Q6P5F9	Exportin-1	Xpo1	2.07388	3.34587
Q8CGC7	Bifunctional glutamate/proline--tRNA ligase;Glutamate--tRNA ligase;Proline--tRNA ligase	Eprs	2.08591	3.24715
Q8VDD5;Q61879;Q91Z83;P13542	Myosin-9	Myh9	2.37282	3.2436
Q99JY9;Q641P0	Actin-related protein 3	Actr3	2.12917	3.18926
O88844	Isocitrate dehydrogenase [NADP] cytoplasmic	Idh1	2.05905	3.03603
Q922D8	C-1-tetrahydrofolate synthase, cytoplasmic;Methylenetetrahydrofolate dehydrogenase;Methenyltetrahydrofolate cyclohydrolase;Formyltetrahydrofolate synthetase;C-1-tetrahydrofolate synthase, cytoplasmic, N-terminally processed	Mthfd1	1.80805	2.9561
P40124;Q9CYT6	Adenylyl cyclase-associated protein 1	Cap1	1.37297	2.79171
P58252	Elongation factor 2	Eef2	2.51256	2.75717
Q6ZWV3;P86048	60S ribosomal protein L10;60S ribosomal protein L10-like	Rpl10;Rpl10l	1.38297	2.63199
P60766	Cell division control protein 42 homolog	Cdc42	1.71077	2.62687
P97310	DNA replication licensing factor MCM2	Mcm2	1.53307	2.5206
Q6P5H2	Nestin	Nes	1.65373	2.44917
P05202	Aspartate aminotransferase, mitochondrial	Got2	3.12985	2.4053
Q9R1J0	Sterol-4-alpha-carboxylate 3-dehydrogenase, decarboxylating	Nsdhl	1.62742	2.39831
E9QAM5	Helicase with zinc finger domain 2	Helz2	2.31002	2.37973
P27659	60S ribosomal protein L3	Rpl3	1.36931	2.32081
Q9CZN7	Serine hydroxymethyltransferase	Shmt2	1.47393	2.30546
P26041;P26043	Moesin;Radixin	Msn;Rdx	1.47045	2.28811
P46471	26S protease regulatory subunit 7	Psmc2	3.91655	2.22644
P11499	Heat shock protein HSP 90-beta	Hsp90ab1	2.08293	2.13127
Q9QXS1	Plectin	Plec	2.24124	2.03518
Q9QUJ7	Long-chain-fatty-acid--CoA ligase 4	Acsl4	1.6035	1.98075
Q5XJY5	Coatomer subunit delta	Arcn1	1.4313	1.95518
P19253	60S ribosomal protein L13a	Rpl13a	1.49932	1.93408
P68372;Q9D6F9	Tubulin beta-4B chain;Tubulin beta-4A chain	Tubb4b;Tubb4a	3.36668	1.64786
Q6P549	Phosphatidylinositol 3,4,5-trisphosphate 5-phosphatase 2	Inppl1	2.42499	1.60434

## Sheet: DHEA probe 3 
Protein IDs	Protein names	Gene names	-Log Student's T-test p-value iBAQ DHEA_UV_iBAQ Veh_UV	Student's T-test Difference iBAQ DHEA_UV_iBAQ Veh_UV
P35700	Peroxiredoxin-1	Prdx1	2.99338	11.2403
O08807	Peroxiredoxin-4	Prdx4	3.54166	9.52047
P47911	60S ribosomal protein L6	Rpl6	3.90528	8.474
Q60605;Q8CI43	Myosin light polypeptide 6	Myl6	3.02301	8.37907
P47738	Aldehyde dehydrogenase, mitochondrial	Aldh2	2.718	8.29683
P62821;Q9D1G1	Ras-related protein Rab-1A;Ras-related protein Rab-1B	Rab1A;Rab1b	2.82655	8.28304
P35278	Ras-related protein Rab-5C	Rab5c	1.74122	7.62939
P50580	Proliferation-associated protein 2G4	Pa2g4	2.19666	7.58564
P45376	Aldose reductase	Akr1b1	2.36657	7.55653
Q64282	Interferon-induced protein with tetratricopeptide repeats 1	Ifit1	2.2366	7.54645
P61161	Actin-related protein 2	Actr2	3.9439	7.30967
Q8BP67	60S ribosomal protein L24	Rpl24	2.12195	7.29514
P62245	40S ribosomal protein S15a	Rps15a	2.87902	7.28907
P68033;P68134;P62737;P63268	Actin, alpha cardiac muscle 1;Actin, alpha skeletal muscle;Actin, aortic smooth muscle;Actin, gamma-enteric smooth muscle	Actc1;Acta1;Acta2;Actg2	1.51927	7.2751
Q922F4;A2AQ07;CON__ENSEMBL:ENSBTAP00000025008	Tubulin beta-6 chain	Tubb6	2.75573	7.21151
P62855	40S ribosomal protein S26	Rps26	2.22624	6.99418
Q9R0Q8	C-type lectin domain family 4 member E	Clec4e	1.90739	6.82084
Q9CWK8	Sorting nexin-2	Snx2	1.83687	6.60828
P63001;P60764;Q8R527;Q9ER71	Ras-related C3 botulinum toxin substrate 1;Ras-related C3 botulinum toxin substrate 3	Rac1;Rac3	2.85245	6.57847
P61514	60S ribosomal protein L37a	Rpl37a	2.16094	6.56127
P68373;Q9JJZ2	Tubulin alpha-1C chain	Tuba1c	2.26967	6.49712
O70145	Neutrophil cytosol factor 2	Ncf2	1.56725	6.37702
Q9CQ60	6-phosphogluconolactonase	Pgls	2.2744	6.36506
Q3THS6	S-adenosylmethionine synthase isoform type-2	Mat2a	1.34093	6.26001
Q922B2	Aspartate--tRNA ligase, cytoplasmic	Dars	2.72659	6.20158
Q9JL26	Formin-like protein 1	Fmnl1	2.40905	6.12523
Q9EQP2;Q9QXY6	EH domain-containing protein 4	Ehd4	1.75603	6.08529
Q61316;P48722	Heat shock 70 kDa protein 4	Hspa4	1.81895	6.00449
P26638	Serine--tRNA ligase, cytoplasmic	Sars	2.21072	5.96343
P62814	V-type proton ATPase subunit B, brain isoform	Atp6v1b2	1.50161	5.95163
Q60668	Heterogeneous nuclear ribonucleoprotein D0	Hnrnpd	2.77467	5.94654
Q3U9G9	Lamin-B receptor	Lbr	1.82243	5.86022
P70404	Isocitrate dehydrogenase [NAD] subunit gamma 1, mitochondrial	Idh3g	2.97421	5.81325
Q05769	Prostaglandin G/H synthase 2	Ptgs2	1.83607	5.63616
Q8BFZ3	Beta-actin-like protein 2	Actbl2	2.29989	5.4083
P62880;P29387;Q61011	Guanine nucleotide-binding protein G(I)/G(S)/G(T) subunit beta-2;Guanine nucleotide-binding protein subunit beta-4	Gnb2;Gnb4	1.45398	5.40385
Q9QVP9	Protein-tyrosine kinase 2-beta	Ptk2b	2.47216	5.39616
Q7TMB8;Q5SQX6	Cytoplasmic FMR1-interacting protein 1;Cytoplasmic FMR1-interacting protein 2	Cyfip1;Cyfip2	2.24719	5.10112
Q61107	Guanylate-binding protein 4	Gbp4	2.75036	5.01155
Q7TPV4	Myb-binding protein 1A	Mybbp1a	1.34891	4.86693
Q9WUA2	Phenylalanine--tRNA ligase beta subunit	Farsb	2.32791	4.77155
Q6P5F9	Exportin-1	Xpo1	1.39033	4.68628
Q9WTK5	Nuclear factor NF-kappa-B p100 subunit;Nuclear factor NF-kappa-B p52 subunit	Nfkb2	1.90613	4.68145
Q8CGC7	Bifunctional glutamate/proline--tRNA ligase;Glutamate--tRNA ligase;Proline--tRNA ligase	Eprs	1.60887	4.63008
Q9CWF2;Q7TMM9	Tubulin beta-2B chain;Tubulin beta-2A chain	Tubb2b;Tubb2a	1.51352	4.55792
Q7TQI3	Ubiquitin thioesterase OTUB1	Otub1	3.23148	4.30438
P60122	RuvB-like 1	Ruvbl1	3.09286	4.25699
Q6ZQ38	Cullin-associated NEDD8-dissociated protein 1	Cand1	2.08403	4.16887
P29351	Tyrosine-protein phosphatase non-receptor type 6	Ptpn6	1.95743	4.12336
Q920E5	Farnesyl pyrophosphate synthase	Fdps	1.43753	3.88638
Q9D0K2	Succinyl-CoA:3-ketoacid coenzyme A transferase 1, mitochondrial	Oxct1	1.35915	3.87175
Q8CBB9	Radical S-adenosyl methionine domain-containing protein 2	Rsad2	1.9972	3.80611
Q9QUJ7	Long-chain-fatty-acid--CoA ligase 4	Acsl4	2.82758	3.76871
Q3UQ44	Ras GTPase-activating-like protein IQGAP2	Iqgap2	4.54581	3.64713
Q8BMJ2	Leucine--tRNA ligase, cytoplasmic	Lars	1.89775	3.6325
Q8VDM4	26S proteasome non-ATPase regulatory subunit 2	Psmd2	1.78581	3.59834
E9QAM5	Helicase with zinc finger domain 2	Helz2	2.66286	3.53068
P39054;Q8BZ98;P39053	Dynamin-2	Dnm2	2.52136	3.45363
Q99K85	Phosphoserine aminotransferase	Psat1	1.77684	3.32954
P11983	T-complex protein 1 subunit alpha	Tcp1	1.34457	3.25978
P29452	Caspase-1;Caspase-1 subunit p20;Caspase-1 subunit p10	Casp1	1.3608	3.14043
Q9CZN7	Serine hydroxymethyltransferase	Shmt2	1.40374	1.85461

## Sheet: DHEA probe 2 
Protein IDs	Protein names	Gene names	-Log Student's T-test p-value iBAQ DHA_UV_iBAQ Veh_UV	Student's T-test Difference iBAQ DHA_UV_iBAQ Veh_UV
Q99020	Heterogeneous nuclear ribonucleoprotein A/B	Hnrnpab	1.71319	5.75643
Q922F4;A2AQ07;CON__ENSEMBL:ENSBTAP00000025008	Tubulin beta-6 chain	Tubb6	1.63585	4.48923
Q9D7G0;Q9CS42	Ribose-phosphate pyrophosphokinase 1;Ribose-phosphate pyrophosphokinase 2	Prps1;Prps2	1.42584	3.66418
Q6P5F9	Exportin-1	Xpo1	2.11412	3.10615
Q3U9G9	Lamin-B receptor	Lbr	1.61793	3.07321
Q7TPV4	Myb-binding protein 1A	Mybbp1a	1.315	1.22968

## Sheet: Indomethacin probe 7 
Protein IDs	Protein names	Gene names	-Log Student's T-test p-value iBAQ INdo_UV_iBAQ Veh_UV	Student's T-test Difference iBAQ INdo_UV_iBAQ Veh_UV
Q62159;P62746	Rho-related GTP-binding protein RhoC	Rhoc	2.84213	9.59055
P48678	Prelamin-A/C;Lamin-A/C	Lmna	2.57106	5.35302
Q922F4;A2AQ07;CON__ENSEMBL:ENSBTAP00000025008	Tubulin beta-6 chain	Tubb6	1.64899	3.75695
P46467	Vacuolar protein sorting-associated protein 4B	Vps4b	2.15276	3.186
