# Supplementary material for: PUFA-Derived N-Acylethanolamide Probes Identify Peroxiredoxins and Small GTPases as Molecular Targets in LPS-Stimulated RAW264.7 Macrophages
Source: ACS Chem Biol. 2022 Jul 22;17(8):2054–64. doi: 10.1021/acschembio.1c00355 (PMC9396616; doi:10.1021/acschembio.1c00355)
Supplement: Supplementary file 2 — cb1c00355_si_002.xlsx [file cb1c00355_si_002.xlsx]

## Sheet: Canonical pathways  DHEA probe3
Ingenuity Canonical Pathways	-log10(p-value)	Ratio	z-score	Proteins
Signaling by Rho Family GTPases	1,82E01	7,11E-02	3742	ACTA1,ACTA2,ACTC1,ACTG2,ACTR2,CYFIP1,GNB2,GNB3,GNB4,MYL6,MYL6B,NCF2,NFKB2,PTK2B,RAC1,RAC3,RHOJ,RHOQ
Regulation of Actin-based Motility by Rho	1,31E01	1,07E-01	3317	ACTA1,ACTA2,ACTC1,ACTG2,ACTR2,MYL6,MYL6B,RAC1,RAC3,RHOJ,RHOQ
ILK Signaling	1,15E01	6,32E-02	3162	ACTA1,ACTA2,ACTC1,ACTG2,MYL6,MYL6B,NFKB2,PTGS2,RAC1,RAC3,RHOJ,RHOQ
Integrin Signaling	7,23E00	4,23E-02	3000	ACTA1,ACTA2,ACTC1,ACTG2,ACTR2,RAC1,RAC3,RHOJ,RHOQ
Hepatic Fibrosis Signaling Pathway	5,15E00	2,38E-02	3000	ACTA2,MYL6,MYL6B,NCF2,NFKB2,RAC1,RAC3,RHOJ,RHOQ
Tec Kinase Signaling	1,35E01	7,51E-02	2828	ACTA1,ACTA2,ACTC1,ACTG2,GNB2,GNB3,GNB4,NFKB2,PTK2B,RAC1,RAC3,RHOJ,RHOQ
FcÎ³ Receptor-mediated Phagocytosis in Macrophages and Monocytes	8,86E00	8,51E-02	2828	ACTA1,ACTA2,ACTC1,ACTG2,ACTR2,PTK2B,RAC1,RAC3
IL-8 Signaling	8,69E00	0.05	2828	GNB2,GNB3,GNB4,NCF2,PTGS2,PTK2B,RAC1,RAC3,RHOJ,RHOQ
Rac Signaling	7,98E00	6,61E-02	2828	ACTR2,CYFIP1,CYFIP2,IQGAP2,NCF2,NFKB2,PTK2B,RAC1
RhoA Signaling	7,92E00	6,5E-02	2828	ACTA1,ACTA2,ACTC1,ACTG2,ACTR2,MYL6,MYL6B,PTK2B
Leukocyte Extravasation Signaling	6,41E00	4,15E-02	2828	ACTA1,ACTA2,ACTC1,ACTG2,MYL6,NCF2,PTK2B,RAC1
Phospholipase C Signaling	7,5E00	3,76E-02	2646	GNB2,GNB3,GNB4,MYL6,MYL6B,NFKB2,RAC1,RAC3,RHOJ,RHOQ
Actin Cytoskeleton Signaling	1,06E01	5,29E-02	2530	ACTA1,ACTA2,ACTC1,ACTG2,ACTR2,CYFIP1,CYFIP2,IQGAP2,MYL6,MYL6B,RAC1,RAC3
CXCR4 Signaling	8,14E00	5,39E-02	2449	GNB2,GNB3,GNB4,MYL6,MYL6B,RAC1,RAC3,RHOJ,RHOQ
Coronavirus Replication Pathway	7,95E00	1,33E-01	2449	TUBA1C,TUBA8,TUBB1,TUBB2A,TUBB2B,TUBB6
Agrin Interactions at Neuromuscular Junction	6,77E00	8,57E-02	2449	ACTA1,ACTA2,ACTC1,ACTG2,RAC1,RAC3
Colorectal Cancer Metastasis Signaling	6,59E00	3,56E-02	2449	GNB2,GNB3,GNB4,NFKB2,PTGS2,RAC1,RAC3,RHOJ,RHOQ
Paxillin Signaling	5,66E00	5,56E-02	2449	ACTA1,ACTA2,ACTC1,ACTG2,PTK2B,RAC1
Ephrin Receptor Signaling	4,27E00	3,17E-02	2449	ACTR2,GNB2,GNB3,GNB4,RAC1,RAC3
GÎ±q Signaling	8,38E00	5,73E-02	2236	GNB2,GNB3,GNB4,NFKB2,PTK2B,RAC1,RAC3,RHOJ,RHOQ
Cardiac Hypertrophy Signaling	6,79E00	3,75E-02	2236	GNB2,GNB3,GNB4,MYL6,MYL6B,RAC1,RAC3,RHOJ,RHOQ
fMLP Signaling in Neutrophils	6,77E00	6,03E-02	2236	ACTR2,GNB2,GNB3,GNB4,NCF2,NFKB2,RAC1
tRNA Charging	6,61E00	1,28E-01	2236	DARS1,EPRS1,FARSB,LARS1,SARS1
Production of Nitric Oxide and Reactive Oxygen Species in Macrophages	5,34E00	3,7E-02	2236	NCF2,NFKB2,PTPN6,RAC1,RAC3,RHOJ,RHOQ
Death Receptor Signaling	4,74E00	5,43E-02	2236	ACTA1,ACTA2,ACTC1,ACTG2,NFKB2
Estrogen Receptor Signaling	2,23E00	1,52E-02	2236	GNB3,HNRNPD,MYL6,MYL6B,NFKB2
Cholecystokinin/Gastrin-mediated Signaling	5,41E00	5,04E-02	2000	PTGS2,PTK2B,RAC1,RAC3,RHOJ,RHOQ
Actin Nucleation by ARP-WASP Complex	5,01E00	6,17E-02	2000	ACTR2,RAC1,RAC3,RHOJ,RHOQ
HMGB1 Signaling	3,54E00	3,03E-02	2000	NFKB2,RAC1,RAC3,RHOJ,RHOQ
PAK Signaling	3,27E00	3,77E-02	2000	MYL6,MYL6B,PTK2B,RAC1
Renin-Angiotensin Signaling	3,1E00	3,39E-02	2000	NFKB2,PTK2B,PTPN6,RAC1
GÎ±12/13 Signaling	2,93E00	3,05E-02	2000	MYL6,MYL6B,NFKB2,PTK2B
Cdc42 Signaling	2,46E00	2,27E-02	2000	ACTR2,IQGAP2,MYL6,MYL6B
Opioid Signaling Pathway	1,95E00	1,62E-02	2000	GNB3,NFKB2,RAC1,RAC3
VEGF Signaling	5,88E00	6,06E-02	1633	ACTA1,ACTA2,ACTC1,ACTG2,PTK2B,PTPN6
Natural Killer Cell Signaling	4,17E00	3,05E-02	1633	HSPA4,NFKB2,PTK2B,PTPN6,RAC1,RAC3
Sphingosine-1-phosphate Signaling	5,45E00	5,13E-02	1342	CASP1,PTK2B,RAC1,RAC3,RHOJ,RHOQ
Osteoarthritis Pathway	2,97E00	2,27E-02	1342	CASP1,MYBBP1A,NFKB2,PTGS2,RAC1
Systemic Lupus Erythematosus In T Cell Signaling Pathway	2,19E00	1,5E-02	1342	CASP1,RAC1,RAC3,RHOJ,RHOQ
Protein Kinase A Signaling	4,95E00	2,25E-02	1000	GNB2,GNB3,GNB4,MYL6,MYL6B,NFKB2,PTGS2,PTK2B,PTPN6
CD28 Signaling in T Helper Cells	3,06E00	3,31E-02	1000	ACTR2,NFKB2,PTPN6,RAC1
Erythropoietin Signaling Pathway	2,49E00	2,31E-02	1000	NFKB2,PTPN6,RAC1,RAC3
GNRH Signaling	2,49E00	2,31E-02	1000	GNB3,NFKB2,PTK2B,RAC1
B Cell Receptor Signaling	2,38E00	2,15E-02	1000	NFKB2,PTK2B,PTPN6,RAC1
Systemic Lupus Erythematosus In B Cell Signaling Pathway	1,8E00	1,45E-02	1000	NFKB2,PTPN6,RAC1,RAC3
Neuroinflammation Signaling Pathway	1,67E00	1,33E-02	1000	CASP1,NCF2,NFKB2,PTGS2
Breast Cancer Regulation by Stathmin1	6,01E00	2,03E-02	-1897	GNB2,GNB3,GNB4,NFKB2,RAC1,RAC3,TUBA1C,TUBA8,TUBB1,TUBB2A,TUBB2B,TUBB6
RhoGDI Signaling	1,44E01	7,41E-02	-3162	ACTA1,ACTA2,ACTC1,ACTG2,ACTR2,GNB2,GNB3,GNB4,MYL6,MYL6B,RAC1,RAC3,RHOJ,RHOQ

## Sheet: Canonical pathways AEA p5
Ingenuity Canonical Pathways	-log10(p-value)	Ratio	z-score	Proteins
Signaling by Rho Family GTPases	2,19E01	9,88E-02	4359	ACTA1,ACTA2,ACTC1,ACTG2,ACTR2,ACTR3,Cdc42,CYFIP1,GNAI2,GNAI3,GNAO1,GNAT1,MAP2K1,MSN,MYL6,MYL6B,NFKB2,PTK2B,RAC1,RAC3,RDX,RHOB,RHOC,RHOJ,RHOQ
Actin Cytoskeleton Signaling	1,78E01	9,25E-02	4359	ACTA1,ACTA2,ACTC1,ACTG2,ACTR2,ACTR3,CYFIP1,CYFIP2,MAP2K1,MSN,MYH10,MYH7,MYH8,MYH9,MYL6,MYL6B,RAC1,RAC3,RAP1A,RAP1B,RDX
Hepatic Fibrosis Signaling Pathway	8,54E00	4,23E-02	4000	ACTA2,Cdc42,GNAI2,GNAI3,MAP2K1,MYL6,MYL6B,NFKB2,RAC1,RAC3,RAP1A,RAP1B,RHOB,RHOC,RHOJ,RHOQ
Integrin Signaling	1,22E01	7,51E-02	3873	ACTA1,ACTA2,ACTC1,ACTG2,ACTR2,ACTR3,Cdc42,MAP2K1,RAC1,RAC3,RAP1A,RAP1B,RHOB,RHOC,RHOJ,RHOQ
Regulation of Actin-based Motility by Rho	1,58E01	1,46E-01	3742	ACTA1,ACTA2,ACTC1,ACTG2,ACTR2,ACTR3,Cdc42,MYL6,MYL6B,RAC1,RAC3,RHOB,RHOC,RHOJ,RHOQ
IL-8 Signaling	1,04E01	0.07	3606	Cdc42,GNAI2,GNAI3,MAP2K1,PTGS2,PTK2B,RAC1,RAC3,RAP1A,RAP1B,RHOB,RHOC,RHOJ,RHOQ
Leukocyte Extravasation Signaling	9,44E00	6,74E-02	3606	ACTA1,ACTA2,ACTC1,ACTG2,GNAI2,GNAI3,MSN,MYL6,PTK2B,RAC1,RAP1A,RAP1B,RDX
CXCR4 Signaling	1,39E01	9,58E-02	3464	Cdc42,GNAI2,GNAI3,GNAO1,GNAT1,MAP2K1,MYL6,MYL6B,RAC1,RAC3,RAP1A,RAP1B,RHOB,RHOC,RHOJ,RHOQ
RhoA Signaling	9,38E00	8,94E-02	3317	ACTA1,ACTA2,ACTC1,ACTG2,ACTR2,ACTR3,MSN,MYL6,MYL6B,PTK2B,RDX
Phospholipase C Signaling	7,76E00	4,89E-02	3317	Cdc42,MAP2K1,MYL6,MYL6B,NFKB2,RAC1,RAC3,RAP1A,RAP1B,RHOB,RHOC,RHOJ,RHOQ
Ephrin Receptor Signaling	7,41E00	5,82E-02	3317	ACTR2,ACTR3,GNAI2,GNAI3,GNAO1,GNAT1,MAP2K1,RAC1,RAC3,RAP1A,RAP1B
Estrogen Receptor Signaling	6,69E00	3,96E-02	3317	DDX5,GNAI2,GNAI3,GNAO1,GNAT1,HSP90AA1,HSP90AB1,MAP2K1,MYL6,MYL6B,NFKB2,RAP1A,RAP1B
ILK Signaling	1,95E01	1,11E-01	3300	ACTA1,ACTA2,ACTC1,ACTG2,Cdc42,MYH10,MYH7,MYH8,MYH9,MYL6,MYL6B,NFKB2,PPP2R1A,PPP2R1B,PTGS2,RAC1,RAC3,RHOB,RHOC,RHOJ,RHOQ
EIF2 Signaling	1,55E01	8,48E-02	3162	ACTA1,ACTA2,ACTC1,ACTG2,EIF2S1,EIF4G2,MAP2K1,RAP1A,RAP1B,RPL10,RPL13A,RPL21,RPL24,RPL3,RPL37A,RPL38,RPS11,RPS15A,RPS27L
Tec Kinase Signaling	1,49E01	9,83E-02	3162	ACTA1,ACTA2,ACTC1,ACTG2,Cdc42,GNAI2,GNAI3,GNAO1,GNAT1,NFKB2,PTK2B,RAC1,RAC3,RHOB,RHOC,RHOJ,RHOQ
Thrombin Signaling	1,36E01	8,17E-02	3162	Cdc42,GNAI2,GNAI3,GNAO1,GNAT1,MAP2K1,MYL6,MYL6B,NFKB2,RAC1,RAC3,RAP1A,RAP1B,RHOB,RHOC,RHOJ,RHOQ
Rac Signaling	8,24E00	8,26E-02	3162	ACTR2,ACTR3,CYFIP1,CYFIP2,MAP2K1,NFKB2,PTK2B,RAC1,RAP1A,RAP1B
Colorectal Cancer Metastasis Signaling	7,06E00	4,74E-02	3162	Cdc42,MAP2K1,NFKB2,PTGS2,RAC1,RAC3,RAP1A,RAP1B,RHOB,RHOC,RHOJ,RHOQ
Actin Nucleation by ARP-WASP Complex	1,14E01	1,36E-01	3000	ACTR2,ACTR3,Cdc42,RAC1,RAC3,RAP1A,RAP1B,RHOB,RHOC,RHOJ,RHOQ
Cholecystokinin/Gastrin-mediated Signaling	1,08E01	1,01E-01	3000	Cdc42,MAP2K1,PTGS2,PTK2B,RAC1,RAC3,RAP1A,RAP1B,RHOB,RHOC,RHOJ,RHOQ
FcÎ³ Receptor-mediated Phagocytosis in Macrophages and Monocytes	8,03E00	9,57E-02	3000	ACTA1,ACTA2,ACTC1,ACTG2,ACTR2,ACTR3,PTK2B,RAC1,RAC3
HMGB1 Signaling	8,02E00	6,67E-02	3000	Cdc42,MAP2K1,NFKB2,RAC1,RAC3,RAP1A,RAP1B,RHOB,RHOC,RHOJ,RHOQ
fMLP Signaling in Neutrophils	7,22E00	7,76E-02	3000	ACTR2,ACTR3,GNAI2,GNAI3,MAP2K1,NFKB2,RAC1,RAP1A,RAP1B
Opioid Signaling Pathway	4,5E00	3,64E-02	3000	GNAI2,GNAI3,GNAO1,MAP2K1,NFKB2,RAC1,RAC3,RAP1A,RAP1B
Sphingosine-1-phosphate Signaling	8,38E00	8,55E-02	2828	Cdc42,GNAI2,GNAI3,PTK2B,RAC1,RAC3,RHOB,RHOC,RHOJ,RHOQ
Agrin Interactions at Neuromuscular Junction	7,81E00	1,14E-01	2828	ACTA1,ACTA2,ACTC1,ACTG2,RAC1,RAC3,RAP1A,RAP1B
Glioblastoma Multiforme Signaling	6,95E00	6,06E-02	2828	Cdc42,MAP2K1,RAC1,RAC3,RAP1A,RAP1B,RHOB,RHOC,RHOJ,RHOQ
Paxillin Signaling	6,32E00	7,41E-02	2828	ACTA1,ACTA2,ACTC1,ACTG2,PTK2B,RAC1,RAP1A,RAP1B
Endocannabinoid Developing Neuron Pathway	6,11E00	6,96E-02	2828	GNAI2,GNAI3,GNAO1,MAP2K1,RAC1,RAC3,RAP1A,RAP1B
Role of NFAT in Regulation of the Immune Response	5,59E00	4,97E-02	2828	GNAI2,GNAI3,GNAO1,GNAT1,MAP2K1,NFKB2,RAP1A,RAP1B,XPO1
Coronavirus Replication Pathway	7,85E00	1,56E-01	2646	ARCN1,TUBB1,TUBB2A,TUBB2B,TUBB4A,TUBB4B,TUBB6
GÎ±q Signaling	7,15E00	6,37E-02	2646	Cdc42,MAP2K1,NFKB2,PTK2B,RAC1,RAC3,RHOB,RHOC,RHOJ,RHOQ
PAK Signaling	5,26E00	6,6E-02	2646	MAP2K1,MYL6,MYL6B,PTK2B,RAC1,RAP1A,RAP1B
Apelin Endothelial Signaling Pathway	5,03E00	6,09E-02	2646	GNAI2,GNAI3,GNAO1,MAP2K1,NFKB2,RAP1A,RAP1B
Renin-Angiotensin Signaling	4,95E00	5,93E-02	2646	MAP2K1,NFKB2,PTK2B,PTPN6,RAC1,RAP1A,RAP1B
G Beta Gamma Signaling	4,86E00	5,74E-02	2646	DNM2,GNAI2,GNAI3,GNAO1,GNAT1,RAP1A,RAP1B
GÎ±12/13 Signaling	4,66E00	5,34E-02	2646	MAP2K1,MYL6,MYL6B,NFKB2,PTK2B,RAP1A,RAP1B
Endothelin-1 Signaling	3,67E00	3,72E-02	2646	GNAI2,GNAI3,GNAO1,GNAT1,PTGS2,RAP1A,RAP1B
Cardiac Hypertrophy Signaling (Enhanced)	1,39E00	1,41E-02	2646	GNAI2,GNAI3,MAP2K1,NFKB2,PTGS2,RAP1A,RAP1B
Systemic Lupus Erythematosus In T Cell Signaling Pathway	9,32E00	4,79E-02	2500	Cdc42,GNAI2,GNAI3,MAP2K1,MSN,PPP2R1A,PPP2R1B,RAC1,RAC3,RAP1A,RAP1B,RDX,RHOB,RHOC,RHOJ,RHOQ
Glioma Invasiveness Signaling	9,02E00	1,23E-01	2449	Cdc42,RAC1,RAC3,RAP1A,RAP1B,RHOB,RHOC,RHOJ,RHOQ
Chemokine Signaling	4,9E00	7,5E-02	2449	GNAI2,GNAI3,MAP2K1,PTK2B,RAP1A,RAP1B
Ceramide Signaling	4,66E00	6,82E-02	2449	MAP2K1,NFKB2,PPP2R1A,PPP2R1B,RAP1A,RAP1B
Death Receptor Signaling	4,55E00	6,52E-02	2449	ACTA1,ACTA2,ACTC1,ACTG2,LMNA,NFKB2
Corticotropin Releasing Hormone Signaling	4,38E00	4,83E-02	2449	GNAI2,GNAI3,GNAO1,MAP2K1,PTGS2,RAP1A,RAP1B
Role of MAPK Signaling in Promoting the Pathogenesis of Influenza	4,11E00	5,45E-02	2449	ATP6V1B2,MAP2K1,NFKB2,PTGS2,RAP1A,RAP1B
Reelin Signaling in Neurons	3,87E00	4,92E-02	2449	ACTR2,ACTR3,MAP2K1,RAC1,RAP1A,RAP1B
MSP-RON Signaling In Cancer Cells Pathway	3,64E00	4,48E-02	2449	ACTA2,MAP2K1,NFKB2,PTK2B,RAP1A,RAP1B
Tumor Microenvironment Pathway	3,02E00	3,41E-02	2449	MAP2K1,NFKB2,PTGS2,RAC1,RAP1A,RAP1B
Senescence Pathway	2,06E00	2,18E-02	2449	MAP2K1,NFKB2,PPP2R1A,PPP2R1B,RAP1A,RAP1B
VEGF Signaling	1,04E01	1,11E-01	2333	ACTA1,ACTA2,ACTC1,ACTG2,EIF2S1,ELAVL1,MAP2K1,PTK2B,PTPN6,RAP1A,RAP1B
tRNA Charging	5,32E00	1,28E-01	2236	DARS1,EPRS1,FARSB,MARS1,SARS1
IL-15 Signaling	3,92E00	6,67E-02	2236	MAP2K1,NFKB2,RAC3,RAP1A,RAP1B
LPS-stimulated MAPK Signaling	3,71E00	6,02E-02	2236	MAP2K1,NFKB2,RAC1,RAP1A,RAP1B
Î±-Adrenergic Signaling	3,44E00	5,26E-02	2236	GNAI2,GNAI3,MAP2K1,RAP1A,RAP1B
CDK5 Signaling	3,18E00	4,63E-02	2236	MAP2K1,PPP2R1A,PPP2R1B,RAP1A,RAP1B
NGF Signaling	3,08E00	4,39E-02	2236	MAP2K1,NFKB2,RAC1,RAP1A,RAP1B
PI3K Signaling in B Lymphocytes	2,71E00	3,62E-02	2236	MAP2K1,NFKB2,RAC1,RAP1A,RAP1B
PKCÎ¸ Signaling in T Lymphocytes	2,49E00	3,23E-02	2236	NFKB2,RAC1,RAC3,RAP1A,RAP1B
IL-17 Signaling	2,15E00	2,67E-02	2236	HSP90AA1,HSP90AB1,PTGS2,RAP1A,RAP1B
Regulation Of The Epithelial Mesenchymal Transition By Growth Factors Pathway	2,14E00	2,66E-02	2236	MAP2K1,NFKB2,RAC1,RAP1A,RAP1B
HER-2 Signaling in Breast Cancer	2,08E00	2,58E-02	2236	MAP2K1,NFKB2,PTGS2,RAP1A,RAP1B
Adrenomedullin signaling pathway	2,05E00	2,54E-02	2236	MAP2K1,NFKB2,PTK2B,RAP1A,RAP1B
cAMP-mediated signaling	1,79E00	2,18E-02	2236	GNAI2,GNAI3,GNAO1,MAP2K1,RAP1A
Synaptogenesis Signaling Pathway	1,3E00	1,6E-02	2236	ACTR2,ACTR3,RAC1,RAP1A,RAP1B
GNRH Signaling	4,79E00	4,62E-02	2121	GNAI2,GNAI3,MAP2K1,NFKB2,PTK2B,RAC1,RAP1A,RAP1B
Natural Killer Cell Signaling	4,39E00	4,06E-02	2121	MAP2K1,NFKB2,PTK2B,PTPN6,RAC1,RAC3,RAP1A,RAP1B
Cardiac Hypertrophy Signaling	1,15E01	6,67E-02	2111	Cdc42,GNAI2,GNAI3,GNAO1,GNAT1,MAP2K1,MYL6,MYL6B,RAC1,RAC3,RAP1A,RAP1B,RHOB,RHOC,RHOJ,RHOQ
Acute Myeloid Leukemia Signaling	5,77E00	7,87E-02	2000	IDH1,IDH2,IDH3G,MAP2K1,NFKB2,RAP1A,RAP1B
Relaxin Signaling	5,23E00	5,3E-02	2000	GNAI2,GNAI3,GNAO1,GNAT1,MAP2K1,NFKB2,RAP1A,RAP1B
NRF2-mediated Oxidative Stress Response	4,52E00	4,23E-02	2000	ACTA1,ACTA2,ACTC1,ACTG2,MAP2K1,PRDX1,RAP1A,RAP1B
Superpathway of Cholesterol Biosynthesis	4,47E00	1,38E-01	2000	ACAT1,IDI1,LBR,NSDHL
CCR3 Signaling in Eosinophils	3,83E00	4,84E-02	2000	GNAI2,GNAI3,MAP2K1,RAC1,RAP1A,RAP1B
Cell Cycle Control of Chromosomal Replication	3,34E00	7,14E-02	2000	MCM2,MCM4,MCM5,MCM7
IL-2 Signaling	3,2E00	6,56E-02	2000	MAP2K1,PTK2B,RAP1A,RAP1B
Pancreatic Adenocarcinoma Signaling	3,16E00	4,59E-02	2000	MAP2K1,NFKB2,PA2G4,PTGS2,RAC1
Role of PI3K/AKT Signaling in the Pathogenesis of Influenza	3,12E00	6,25E-02	2000	GNAI2,GNAI3,MAP2K1,NFKB2
HGF Signaling	2,97E00	4,17E-02	2000	MAP2K1,PTGS2,RAC1,RAP1A,RAP1B
Melatonin Signaling	2,93E00	5,56E-02	2000	GNAI2,GNAI3,GNAO1,MAP2K1
GDNF Family Ligand-Receptor Interactions	2,84E00	5,26E-02	2000	MAP2K1,RAC1,RAP1A,RAP1B
Antiproliferative Role of Somatostatin Receptor 2	2,82E00	5,19E-02	2000	MAP2K1,PTPN6,RAP1A,RAP1B
Renal Cell Carcinoma Signaling	2,76E00	0.05	2000	MAP2K1,RAC1,RAP1A,RAP1B
PEDF Signaling	2,72E00	4,88E-02	2000	NFKB2,RAC1,RAP1A,RAP1B
BMP signaling pathway	2,66E00	4,71E-02	2000	MAP2K1,NFKB2,RAP1A,RAP1B
PDGF Signaling	2,64E00	4,65E-02	2000	INPPL1,MAP2K1,RAP1A,RAP1B
Apelin Cardiomyocyte Signaling Pathway	2,42E00	4,04E-02	2000	GNAI2,GNAI3,MYL6,MYL6B
SAPK/JNK Signaling	2,38E00	3,92E-02	2000	RAC1,RAC3,RAP1A,RAP1B
IL-6 Signaling	2,05E00	3,17E-02	2000	MAP2K1,NFKB2,RAP1A,RAP1B
Ferroptosis Signaling Pathway	2,05E00	3,17E-02	2000	ACSL4,MAP2K1,RAP1A,RAP1B
Endocannabinoid Neuronal Synapse Pathway	2,03E00	3,12E-02	2000	GNAI2,GNAI3,GNAO1,PTGS2
Endocannabinoid Cancer Inhibition Pathway	1,87E00	2,8E-02	2000	GNAI2,GNAI3,GNAO1,MAP2K1
Cdc42 Signaling	1,57E00	2,27E-02	2000	ACTR2,ACTR3,MYL6,MYL6B
Acute Phase Response Signaling	1,54E00	2,22E-02	2000	MAP2K1,NFKB2,RAP1A,RAP1B
HIF1Î± Signaling	1,37E00	1,95E-02	2000	HSP90AA1,MAP2K1,RAP1A,RAP1B
Insulin Secretion Signaling Pathway	1,14E00	1,64E-02	2000	EIF2S1,EIF4G2,RAP1A,RAP1B
Ephrin B Signaling	6,4E00	9,72E-02	1890	CAP1,GNAI2,GNAI3,GNAO1,GNAT1,RAC1,RAC3
Erythropoietin Signaling Pathway	3,89E00	4,05E-02	1890	MAP2K1,NFKB2,PTPN6,RAC1,RAC3,RAP1A,RAP1B
mTOR Signaling	1,12E01	7,14E-02	1667	Cdc42,EIF4G2,PPP2R1A,PPP2R1B,RAC1,RAC3,RAP1A,RAP1B,RHOB,RHOC,RHOJ,RHOQ,RPS11,RPS15A,RPS27L
Production of Nitric Oxide and Reactive Oxygen Species in Macrophages	1,07E01	7,41E-02	1667	Cdc42,MAP2K1,NFKB2,PPP2R1A,PPP2R1B,PTPN6,RAC1,RAC3,RAP1A,RAP1B,RHOB,RHOC,RHOJ,RHOQ
Synaptic Long Term Depression	5,43E00	4,76E-02	1667	GNAI2,GNAI3,GNAO1,GNAT1,MAP2K1,PPP2R1A,PPP2R1B,RAP1A,RAP1B
Fc Epsilon RI Signaling	3,97E00	5,13E-02	1633	INPPL1,MAP2K1,RAC1,RAC3,RAP1A,RAP1B
CD28 Signaling in T Helper Cells	3,89E00	4,96E-02	1633	ACTR2,ACTR3,MAP2K1,NFKB2,PTPN6,RAC1
Xenobiotic Metabolism CAR Signaling Pathway	2,86E00	3,17E-02	1633	ALDH2,HSP90AA1,HSP90AB1,MAP2K1,PPP2R1A,PPP2R1B
p70S6K Signaling	5,74E00	6,2E-02	1414	EEF2,GNAI2,GNAI3,MAP2K1,PPP2R1A,PPP2R1B,RAP1A,RAP1B
B Cell Receptor Signaling	4,57E00	4,3E-02	1414	INPPL1,MAP2K1,NFKB2,PTK2B,PTPN6,RAC1,RAP1A,RAP1B
ERK/MAPK Signaling	4,31E00	3,96E-02	1414	MAP2K1,PPP2R1A,PPP2R1B,PTK2B,RAC1,RAC3,RAP1A,RAP1B
Systemic Lupus Erythematosus In B Cell Signaling Pathway	3,39E00	2,91E-02	1414	INPPL1,MAP2K1,NFKB2,PTPN6,RAC1,RAC3,RAP1A,RAP1B
IL-3 Signaling	3,81E00	6,33E-02	1342	MAP2K1,PTPN6,RAC1,RAP1A,RAP1B
JAK/Stat Signaling	3,79E00	6,25E-02	1342	MAP2K1,NFKB2,PTPN6,RAP1A,RAP1B
STAT3 Pathway	2,75E00	3,7E-02	1342	MAP2K1,PTPN6,RAC1,RAP1A,RAP1B
Insulin Receptor Signaling	2,69E00	3,6E-02	1342	INPPL1,MAP2K1,RAP1A,RAP1B,RHOQ
HOTAIR Regulatory Pathway	2,43E00	3,12E-02	1342	ATG7,ELAVL1,NFKB2,RBBP4,RHOC
PI3K/AKT Signaling	6,51E00	5,43E-02	1265	HSP90AA1,HSP90AB1,INPPL1,MAP2K1,NFKB2,PPP2R1A,PPP2R1B,PTGS2,RAP1A,RAP1B
Telomerase Signaling	5,24E00	6,54E-02	1134	HSP90AA1,HSP90AB1,MAP2K1,PPP2R1A,PPP2R1B,RAP1A,RAP1B
Melanocyte Development and Pigmentation Signaling	2,5E00	4,26E-02	1000	MAP2K1,PTPN6,RAP1A,RAP1B
GÎ±i Signaling	2,07E00	3,2E-02	1000	GNAI2,GNAI3,RAP1A,RAP1B
Semaphorin Neuronal Repulsive Signaling Pathway	1,91E00	2,88E-02	1000	MAP2K1,MYL6,MYL6B,RAC1
Role of PKR in Interferon Induction and Antiviral Response	2,15E00	3,39E-02	-1000	EIF2S1,HSP90AA1,HSP90AB1,NFKB2
Apoptosis Signaling	3,33E00	0.05	-1342	LMNA,MAP2K1,NFKB2,RAP1A,RAP1B
AMPK Signaling	2,6E00	2,82E-02	-1633	EEF2,ELAVL1,PCK2,PPP2R1A,PPP2R1B,RAB1A
PPARÎ±/RXRÎ± Activation	5,39E00	4,71E-02	-1890	CAND1,GOT2,HELZ2,HSP90AA1,HSP90AB1,MAP2K1,NFKB2,RAP1A,RAP1B
PTEN Signaling	4,55E00	5,15E-02	-1890	INPPL1,MAP2K1,NFKB2,RAC1,RAC3,RAP1A,RAP1B
Sumoylation Pathway	6,48E00	7,77E-02	-2236	Cdc42,NFKB2,RAC1,RAC3,RHOB,RHOC,RHOJ,RHOQ
PPAR Signaling	5,29E00	6,67E-02	-2646	HSP90AA1,HSP90AB1,MAP2K1,NFKB2,PTGS2,RAP1A,RAP1B
RhoGDI Signaling	1,95E01	1,11E-01	-3873	ACTA1,ACTA2,ACTC1,ACTG2,ACTR2,ACTR3,Cdc42,GNAI2,GNAI3,GNAO1,GNAT1,MSN,MYL6,MYL6B,RAC1,RAC3,RDX,RHOB,RHOC,RHOJ,RHOQ

## Sheet: Disease and Function DHEA p3
Categories	Diseases or Functions Annotation	p-value	Predicted Activation State	Activation z-score	Molecules	# Molecules
Infectious Diseases	Viral Infection	4,05E-08	Increased	2968	ACTA2,ACTC1,ACTR2,ATP6V1B2,CASP1,CLEC4E,DNM1,DNM2,FDPS,HSPA4,LARS1,MAT2A,MYL6,MYL6B,PRDX1,PSMD2,PTGS2,PTK2B,PTPN6,RAB1B,RAB5C,RAC1,RHOQ,RSAD2,TUBA1C,TUBA8,TUBB1,TUBB2A,XPO1	29

## Sheet: Disease and Function AEA p5
Categories	Diseases or Functions Annotation	p-value	Predicted Activation State	Activation z-score	Molecules	# Molecules
Infectious Diseases	Viral Infection	6,77E-12	Increased	4824	ACTA2,ACTC1,ACTR2,ACTR3,ARCN1,ATG7,ATP6V1B2,CAD,DCTN1,DDX5,DNM1,DNM2,DYNC1H1,EEF2,EIF2S1,ELAVL1,GNAO1,HNRNPF,HSP90AA1,HSP90AB1,IDH1,LMNA,MAP2K1,MAT2A,MYL6,MYL6B,PRDX1,PSMC2,PSMC4,PTGS2,PTK2B,PTPN6,RAB1B,RAC1,RAP1B,RBBP4,RHOB,RHOC,RHOQ,RPL13A,RPL3,RPL38,TAGLN2,TALDO1,TUBB1,TUBB2A,TUBB4A,TUBB4B,U2AF2,XPO1	50
Cellular Assembly and Organization,Cellular Function and Maintenance	Organization of cytoskeleton	1,65E-09	Increased	3592	ACTR2,ACTR3,ATG7,CAP1,CAP2,Cdc42,CRIP1,CYFIP1,CYFIP2,DCTN1,DNM1,DNM2,DNM3,DYNC1H1,EIF4G2,FKBP4,GNAO1,HSP90AA1,HSP90AB1,INPPL1,MAP2K1,MSN,MYH10,MYH9,PLEC,PTGS2,PTK2B,RAC1,RAC3,RAP1A,RAP1B,RBBP4,RDX,RHOB,RHOC,RHOJ,RHOQ,SNX2,TUBB4A,XPO1	40
Cellular Assembly and Organization,Cellular Function and Maintenance	Organization of cytoplasm	8,48E-09	Increased	3592	ACTR2,ACTR3,ATG7,CAP1,CAP2,Cdc42,CRIP1,CYFIP1,CYFIP2,DCTN1,DNM1,DNM2,DNM3,DYNC1H1,EIF4G2,FKBP4,GNAO1,HSP90AA1,HSP90AB1,INPPL1,MAP2K1,MSN,MYH10,MYH9,PLEC,PTGS2,PTK2B,RAB1A,RAC1,RAC3,RAP1A,RAP1B,RBBP4,RDX,RHOB,RHOC,RHOJ,RHOQ,SNX2,TUBB4A,XPO1	41
Cell Morphology,Cellular Assembly and Organization,Cellular Function and Maintenance	Formation of cellular protrusions	5,76E-08	Increased	3457	ACTR2,ACTR3,ATG7,CAP1,Cdc42,CRIP1,CYFIP1,CYFIP2,DCTN1,DNM1,DNM2,DNM3,GNAO1,HSP90AA1,HSP90AB1,MAP2K1,MSN,MYH10,PLEC,PTGS2,PTK2B,RAC1,RAC3,RAP1B,RDX,RHOB,RHOC,RHOQ,SNX2	29
Cellular Assembly and Organization,Cellular Function and Maintenance	Microtubule dynamics	2,63E-10	Increased	3356	ACTR2,ACTR3,ATG7,CAP1,Cdc42,CRIP1,CYFIP1,CYFIP2,DCTN1,DNM1,DNM2,DNM3,DYNC1H1,EIF4G2,FKBP4,GNAO1,HSP90AA1,HSP90AB1,INPPL1,MAP2K1,MSN,MYH10,MYH9,PLEC,PTGS2,PTK2B,RAC1,RAC3,RAP1A,RAP1B,RBBP4,RDX,RHOB,RHOC,RHOQ,SNX2,TUBB4A,XPO1	38
Cellular Function and Maintenance	Engulfment of tumor cell lines	5,90E-09	Increased	2536	ACTR2,ACTR3,ATP6V1B2,Cdc42,CYFIP1,DNM1,DNM2,GNAI2,HSP90AA1,IDH1,MBNL1,PTPN6,RAC1,RHOB	14
Connective Tissue Disorders,Hematological Disease,Organismal Injury and Abnormalities	Macrothrombocytopenia	2,26E-10	Decreased	-2000	Cdc42,MYH10,MYH9,RAC1,RAP1A,RAP1B,TUBB1	7
Cell Death and Survival	Apoptosis	7,01E-08	Decreased	-2280	ACSL4,ACTC1,AKR1B1,ALDH2,ATG7,Cdc42,CRIP1,CYFIP2,DCTN1,DDX5,DNM1,DNM2,DYNC1H1,EHD4,EIF2S1,EIF4G2,ELAVL1,FKBP4,GNAI2,GNAO1,GNAT1,GOT2,HSP90AA1,HSP90AB1,IDH1,INPPL1,LMNA,MAP2K1,MAT2A,MCM2,MSN,MYH10,Nes,NFKB2,PA2G4,PCK2,PPP2R1A,PPP2R1B,PRDX1,PRDX4,PTGS2,PTK2B,PTPN6,RAC1,RAC3,RAP1A,RAP1B,RBBP4,RDX,RHOB,RHOC,RHOJ,RPL10,TAGLN2,XPO1	55
Cancer,Cell Death and Survival,Organismal Injury and Abnormalities,Tumor Morphology	Cell death of tumor cells	1,30E-10	Decreased	-3236	ARCN1,ATG7,Cdc42,HSP90AB1,IDH2,MCM2,PSMC2,PSMC4,PTGS2,PTK2B,RAC1,RHOB,RPL10,RPL13A,RPL3,RPL37A,RPL38,RPS11,RPS15A,Rps27/Rps27rt,U2af1,U2AF2	22
Cancer,Cell Death and Survival,Organismal Injury and Abnormalities,Tumor Morphology	Cell death of cancer cells	2,53E-11	Decreased	-3537	ARCN1,ATG7,Cdc42,HSP90AB1,IDH2,MCM2,PSMC2,PSMC4,PTGS2,PTK2B,RAC1,RPL10,RPL13A,RPL3,RPL37A,RPL38,RPS11,RPS15A,Rps27/Rps27rt,U2af1,U2AF2	21
Cancer,Cell Death and Survival,Organismal Injury and Abnormalities,Tumor Morphology	Cell death of osteosarcoma cells	4,33E-12	Decreased	-3606	ARCN1,PSMC2,PSMC4,RPL10,RPL13A,RPL3,RPL37A,RPL38,RPS11,RPS15A,Rps27/Rps27rt,U2af1,U2AF2	13
Cell Death and Survival	Cell death of tumor cell lines	3,13E-08	Decreased	-3911	ACSL4,AKR1B1,ATG7,CCT5,Cdc42,CYFIP2,DCTN1,DNM1,DNM2,DYNC1H1,EEF2,EIF2S1,EIF4G2,ELAVL1,GNAO1,GOT2,HSP90AA1,HSP90AB1,LMNA,MAP2K1,MAT2A,MCM7,MSN,NFKB2,PA2G4,PCK2,PPP2R1A,PPP2R1B,PRDX1,PTGS2,PTK2B,PTPN6,RAC1,RAC3,RDX,RHOB,RHOC,RHOJ,TAGLN2,TUBB6,XPO1	41
Organismal Survival	Organismal death	1,64E-08	Decreased	-4813	ACTA1,ACTA2,ACTC1,ATG7,CAP1,CAP2,Cdc42,DCTN1,DDX5,DNM1,DNM2,DYNC1H1,EIF2S1,EIF4G2,ELAVL1,FKBP4,GNAI2,GNAI3,GNAO1,Hnrnpa1,HNRNPAB,HSP90AA1,HSP90AB1,IDH1,IDH2,LMNA,MAP2K1,MBNL2,MCM2,MSN,MYH10,MYH7,MYH9,MYL6,Nes,NFKB2,PCK2,PLEC,PPP2R1A,PRDX1,PSMC2,PSMC4,PTGS2,PTK2B,PTPN6,RAC1,RAC3,RAP1A,RPL24,Rpl29 (includes others),SHMT2,U2AF2	52
Cell Death and Survival	Necrosis	5,20E-14	Decreased	-5137	ACAT1,ACSL4,ACTC1,AKR1B1,ALDH2,ARCN1,ATG7,CCT5,Cdc42,CYFIP2,DCTN1,DNM1,DNM2,DYNC1H1,EEF2,EHD4,EIF2S1,EIF4G2,ELAVL1,FKBP4,GNAI2,GNAO1,GOT2,HSP90AA1,HSP90AB1,IDH1,IDH2,INPPL1,LMNA,MAP2K1,MAT2A,MCM2,MCM7,MSN,MYH10,Nes,NFKB2,PA2G4,PCK2,PLEC,PPP2R1A,PPP2R1B,PRDX1,PSMC2,PSMC4,PTGS2,PTK2B,PTPN6,RAC1,RAC3,RBBP4,RDX,RHOB,RHOC,RHOJ,RPL10,RPL13A,RPL3,RPL37A,RPL38,RPS11,RPS15A,Rps27/Rps27rt,TAGLN2,TUBB6,U2af…	68
